# Supplementary material for: Molecular Characteristics and Zoonotic Potential of Salmonella Weltevreden From Cultured Shrimp and Tilapia in Vietnam and China
Source: Front Microbiol. 2020 Aug 25;11:1985. doi: 10.3389/fmicb.2020.01985 (PMC7477899; doi:10.3389/fmicb.2020.01985)
Supplement: TABLE S1 — Public strains used and pairwise SNPs between genomes (Excel file). [file Table_1.XLSX]

## Sheet: Strains used
Name	Year of isolation	Country	Host	Isolation source	Assembly Accessions	Sample Accession	Illumina Read Accession
71_V_366	Not known	Viet Nam	Duck	Duck	CZOW01000001-CZOW01000097	ERS325044	ERR387730
7_H_437	Not known	Viet Nam	Pig	Pig	CZNW01000001-CZNW01000078	ERS325045	ERR387731
139K	1940	Indonesia	Homo sapiens	Human	CZNX01000001-CZNX01000071	ERS394423	ERR495205
840K	1956	Sri Lanka	Homo sapiens	Human	CZOX01000001-CZOX01000065	ERS394424	ERR495206
98_11262	1998	New Caledonia	Homo sapiens	Human Stool	LN890522-LN890523	ERS394425	ERR495207
00_9824	2000	Thailand	Homo sapiens	Human Stool	CZOV01000001-CZOV01000078	ERS394427	ERR495209
00_9879	2000	Madagascar	Homo sapiens	Human Stool	CZON01000001-CZON01000063	ERS394428	ERR495210
02_1171	2002	Thailand	Homo sapiens	Human Stool	CZPE01000001-CZPE01000074	ERS394429	ERR495211
03_1986	2003	New Caledonia	Homo sapiens	Human Stool	CZNS01000001-CZNS01000062	ERS394430	ERR495212
03_4395	2003	Guyana	Homo sapiens	Human Stool	CZOR01000001-CZOR01000072	ERS394431	ERR495213
03_5461	2003	Guyana	Homo sapiens	Human Stool	CZOI01000001-CZOI01000069	ERS394432	ERR495214
05_0775	2005	Mauritius	Homo sapiens	Human Stool	CZNV01000001-CZNV01000059	ERS394433	ERR495215
08_2437	2008	Maldives	Homo sapiens	Human Stool	CZOY01000001-CZOY01000060	ERS394434	ERR495216
09_4703	2009	Indonesia	Homo sapiens	Human Stool	CZOU01000001-CZOU01000072	ERS394436	ERR495218
09_5462	2009	Guadeloupe	Homo sapiens	Human Stool	CZOJ01000001-CZOJ01000067	ERS394437	ERR495219
09_8500	2009	Mauritius	Homo sapiens	Human Stool	CZPF01000001-CZPF01000052	ERS394438	ERR495220
201005280	2010	Indonesia	Homo sapiens	Human Stool	CZOF01000001-CZOF01000088	ERS394439	ERR495221
201009500	2010	Laos	Homo sapiens	Human Stool	CZNQ01000001-CZNQ01000083	ERS394440	ERR495222
201008825	2010	Malaysia	Homo sapiens	Human Stool	CZOT01000001-CZOT01000067	ERS394441	ERR495223
201007622	2010	Sri Lanka	Homo sapiens	Human Stool	CZNU01000001-CZNU01000050	ERS394442	ERR495224
201008132	2010	India	Homo sapiens	Human Stool	CZOH01000001-CZOH01000057	ERS394443	ERR495225
201009035	2010	Mayotte	Homo sapiens	Human Stool	CZNO01000001-CZNO01000055	ERS394444	ERR495226
201008341	2010	French Polynesia: Tahiti	Homo sapiens	Human Stool	CZPP01000001-CZPP01000049	ERS394445	ERR495227
201111351	2011	Guadeloupe	Homo sapiens	Human Stool	CZOD01000001-CZOD01000079	ERS394455	ERR495237
201205005	2012	French Polynesia: Tahiti	Homo sapiens	Human Stool	CZPM01000001-CZPM01000047	ERS394456	ERR495238
201201335	2012	French Polynesia: Tahiti	Homo sapiens	Human Stool	CZNY01000001-CZNY01000050	ERS394457	ERR495239
201202227	2012	Reunion	Homo sapiens	Human Stool	CZPB01000001-CZPB01000058	ERS394459	ERR495241
201201497	2012	Thailand	Homo sapiens	Human Stool	CZOG01000001-CZOG01000076	ERS394460	ERR495242
201202882	2012	Reunion	Homo sapiens	Human Stool	CZPD01000001-CZPD01000056	ERS394461	ERR495243
201300011	2013	Reunion	Homo sapiens	Human Stool	CZOO01000001-CZOO01000071	ERS394463	ERR495245
201300482	2013	French Polynesia: Tahiti	Homo sapiens	Human Stool	CZPH01000001-CZPH01000050	ERS394464	ERR495246
201302134	2013	French Polynesia: Tahiti	Homo sapiens	Human Stool	CZPO01000001-CZPO01000048	ERS394465	ERR495247
201302479	2013	Algeria	Homo sapiens	Human Stool	CZOL01000001-CZOL01000083	ERS394466	ERR495248
201303357	2013	Thailand	Homo sapiens	Human Stool	CZOP01000001-CZOP01000069	ERS394467	ERR495249
201304810	2013	New Caledonia	Homo sapiens	Human Stool	CZPA01000001-CZPA01000057	ERS394468	ERR495250
201304851	2013	Guyana	Homo sapiens	Human Stool	CZOC01000001-CZOC01000081	ERS394469	ERR495251
201305421	2013	Thailand	Homo sapiens	Human Stool	CZOK01000001-CZOK01000067	ERS394471	ERR495253
2006_3740	2006	France	Fish	Fish	CZOQ01000001-CZOQ01000073	ERS394472	ERR495254
2013_3452	2013	Reunion	Food	Food	CZOZ01000001-CZOZ01000055	ERS394474	ERR495256
201100324	2011	French Polynesia: Tahiti	Homo sapiens	Human Stool	CZOS01000001-CZOS01000052	ERS394448	ERR495230
2013_3736	2013	Reunion	Poultry	Poultry	CZPN01000001-CZPN01000048	ERS394475	ERR495257
2013_3101	2013	New Caledonia	Food	Food	CZOE01000001-CZOE01000058	ERS394476	ERR495258
2013_3102	2013	New Caledonia	Food	Food	CZPI01000001-CZPI01000064	ERS394478	ERR495260
2012_3395	2012	India	Seafood	Seafood	CZPK01000001-CZPK01000044	ERS394483	ERR495265
2012_3614	2012	India	Seafood	Seafood	CZLZ01000001-CZLZ01000069	ERS394484	ERR495266
201100503	2011	Guadeloupe	Homo sapiens	Human Stool	CZNB01000001-CZNB01000069	ERS394449	ERR495231
2012_4538	2012	Reunion	Food	Food	CZMH01000001-CZMH01000058	ERS394485	ERR495267
2012_4716	2012	Reunion	Environment	Environment	CZLJ01000001-CZLJ01000059	ERS394486	ERR495268
2013_2515	2013	India	Poultry	Poultry	CZPL01000001-CZPL01000047	ERS394487	ERR495269
2013_2518	2013	India	Environment	Environment	CZMW01000001-CZMW01000060	ERS394488	ERR495270
2013_2776	2013	France	Vegetable	Vegetable	CZMI01000001-CZMI01000079	ERS394489	ERR495271
2013_2778	2013	New Caledonia	Seafood	Seafood	CZLT01000001-CZLT01000058	ERS394490	ERR495272
201100823	2011	Indonesia	Homo sapiens	Human Stool	CZMY01000001-CZMY01000075	ERS394450	ERR495232
2013_101	2013	France	Seafood	Seafood	CZMX01000001-CZMX01000076	ERS394496	ERR495278
2013_1418	2013	France	Fish	Fish	CZMU01000001-CZMU01000079	ERS394501	ERR495283
201102279	2011	Mayotte	Homo sapiens	Human Stool	CZLO01000001-CZLO01000066	ERS394451	ERR495233
201107037	2011	Guyana	Homo sapiens	Human Stool	CZMG01000001-CZMG01000060	ERS394453	ERR495235
VNSC2377	2010	Viet Nam	Homo sapiens	Human Stool	CZNE01000001-CZNE01000073	ERS209012	ERR294810
VNSC2471	2010	Viet Nam	Homo sapiens	Human Stool	CZND01000001-CZND01000065	ERS209013	ERR294811
VNS20510	2009	Viet Nam	Homo sapiens	Human Stool	CZNI01000001-CZNI01000077	ERS208990	ERR294788

## Sheet: LOCAL SNP
	S.Weltevreden_SAMEA1904377	SW13V	SW24C	SW28C	SW28V	SW30C	SW30V	SW3V	SW62C	SW74V	SW75C	SW85C	SW95V
S.Weltevreden_SAMEA2272073	0	264	267	265	83	291	260	264	253	260	89	264	276
SW13V	264	0	117	35	277	149	30	0	77	30	283	34	124
SW24C	267	117	0	118	280	152	113	117	108	113	286	117	129
SW28C	265	35	118	0	278	150	31	35	78	31	284	35	125
SW28V	83	277	280	278	0	306	273	277	266	273	20	277	289
SW30C	291	149	152	150	306	0	145	149	138	145	312	149	159
SW30V	260	30	113	31	273	145	0	30	73	0	279	30	120
SW3V	264	0	117	35	277	149	30	0	77	30	283	34	124
SW62C	253	77	108	78	266	138	73	77	0	73	272	77	117
SW74V	260	30	113	31	273	145	0	30	73	0	279	30	120
SW75C	89	283	286	284	20	312	279	283	272	279	0	283	295
SW85C	264	34	117	35	277	149	30	34	77	30	283	0	124
SW95V	276	124	129	125	289	159	120	124	117	120	295	124	0

## Sheet: GLOBAL SNP
	SW13V_R1.sorted/1-4307	SW24C_R1.sorted/1-4307	SW28C_R1.sorted/1-4307	SW28V_R1.sorted/1-4307	SW30C_R1.sorted/1-4307	SW30V_R1.sorted/1-4307	SW3V_R1.sorted/1-4307	SW62C_R1.sorted/1-4307	SW74V_R1.sorted/1-4307	SW75C_R1.sorted/1-4307	SW85C_R1.sorted/1-4307	SW95V_R1.sorted/1-4307	Cont_ERR294788_1.sorted/1-4307	Cont_ERR294810_1.sorted/1-4307	Cont_ERR294811_1.sorted/1-4307	Cont_ERR387730_1.sorted/1-4307	Cont_ERR387731_1.sorted/1-4307	Cont_ERR495205_1.sorted/1-4307	Cont_ERR495209_1.sorted/1-4307	Cont_ERR495211_1.sorted/1-4307	Cont_ERR495213_1.sorted/1-4307	Cont_ERR495214_1.sorted/1-4307	Cont_ERR495218_1.sorted/1-4307	Cont_ERR495221_1.sorted/1-4307	Cont_ERR495222_1.sorted/1-4307	Cont_ERR495223_1.sorted/1-4307	Cont_ERR495225_1.sorted/1-4307	Cont_ERR495232_1.sorted/1-4307	Cont_ERR495235_1.sorted/1-4307	Cont_ERR495242_1.sorted/1-4307	Cont_ERR495248_1.sorted/1-4307	Cont_ERR495249_1.sorted/1-4307	Cont_ERR495251_1.sorted/1-4307	Cont_ERR495253_1.sorted/1-4307	Cont_ERR495254_1.sorted/1-4307	Cont_ERR495265_1.sorted/1-4307	Cont_ERR495266_1.sorted/1-4307	Cont_ERR495269_1.sorted/1-4307	Cont_ERR495270_1.sorted/1-4307	Cont_ERR495271_1.sorted/1-4307	Cont_ERR495278_1.sorted/1-4307	Cont_ERR495283_1.sorted/1-4307	Island_ERR495206_1.sorted/1-4307	Island_ERR495207_1.sorted/1-4307	Island_ERR495210_1.sorted/1-4307	Island_ERR495212_1.sorted/1-4307	Island_ERR495215_1.sorted/1-4307	Island_ERR495216_1fastq.sorted/1-4307	Island_ERR495219_1.sorted/1-4307
SW13V_R1.sorted/1-4307	0	111	35	224	112	28	0	72	28	226	33	116	17	31	21	29	30	106	28	221	104	94	99	101	29	111	116	105	95	29	104	220	33	38	21	234	110	1198	907	112	33	108	223	218	332	219	1416	213	107
SW24C_R1.sorted/1-4307	111	0	112	229	117	105	111	105	105	231	110	121	106	108	110	106	107	111	105	226	109	99	106	108	106	116	121	112	100	106	111	225	110	115	98	239	115	1203	912	109	110	113	228	223	339	224	1421	218	112
SW28C_R1.sorted/1-4307	35	112	0	225	113	29	35	73	29	227	34	117	30	32	34	30	31	107	29	222	105	95	100	102	30	112	117	106	96	30	105	221	34	39	22	235	111	1199	908	113	34	109	224	219	333	220	1417	214	108
SW28V_R1.sorted/1-4307	224	229	225	0	228	218	224	218	218	16	223	234	219	221	223	219	220	224	218	47	220	210	219	221	219	227	232	225	211	219	224	46	223	228	211	80	228	1056	1021	230	223	226	115	62	246	63	1435	105	223
SW30C_R1.sorted/1-4307	112	117	113	228	0	106	112	106	106	230	111	122	107	109	111	107	108	112	106	225	76	66	107	109	107	63	118	113	67	107	112	224	111	116	99	238	116	1202	909	118	111	114	227	222	338	223	1420	217	59
SW30V_R1.sorted/1-4307	28	105	29	218	106	0	28	66	0	220	27	110	23	19	27	15	16	100	20	215	98	88	93	95	21	105	110	99	89	23	98	214	27	32	7	228	104	1192	901	106	13	102	217	212	326	213	1410	207	101
SW3V_R1.sorted/1-4307	0	111	35	224	112	28	0	72	28	226	33	116	17	31	21	29	30	106	28	221	104	94	99	101	29	111	116	105	95	29	104	220	33	38	21	234	110	1198	907	112	33	108	223	218	332	219	1416	213	107
SW62C_R1.sorted/1-4307	72	105	73	218	106	66	72	0	66	220	71	110	67	69	71	67	68	100	66	215	98	88	93	95	67	105	110	99	89	67	98	214	71	76	59	228	104	1192	901	106	71	102	217	212	326	213	1410	207	101
SW74V_R1.sorted/1-4307	28	105	29	218	106	0	28	66	0	220	27	110	23	19	27	15	16	100	20	215	98	88	93	95	21	105	110	99	89	23	98	214	27	32	7	228	104	1192	901	106	13	102	217	212	326	213	1410	207	101
SW75C_R1.sorted/1-4307	226	231	227	16	230	220	226	220	220	0	225	236	221	223	225	221	222	226	220	49	222	212	221	223	221	229	234	227	213	221	226	48	225	230	213	82	230	1058	1023	232	225	228	117	64	248	65	1437	107	225
SW85C_R1.sorted/1-4307	33	110	34	223	111	27	33	71	27	225	0	115	28	30	32	28	29	105	27	220	103	93	98	100	28	110	115	104	94	28	103	219	32	37	20	233	109	1197	906	111	32	107	222	217	331	218	1415	212	106
SW95V_R1.sorted/1-4307	116	121	117	234	122	110	116	110	110	236	115	0	111	113	115	111	112	52	110	231	114	104	73	75	111	121	126	79	105	111	78	230	115	120	103	244	82	1208	917	122	115	54	233	228	344	229	1426	223	117
Cont_ERR294788_1.sorted/1-4307	17	106	30	219	107	23	17	67	23	221	28	111	0	26	16	24	25	101	23	216	99	89	94	96	24	106	111	100	90	24	99	215	28	33	16	229	105	1193	902	107	28	103	218	213	327	214	1411	208	102
Cont_ERR294810_1.sorted/1-4307	31	108	32	221	109	19	31	69	19	223	30	113	26	0	30	20	21	103	23	218	101	91	96	98	24	108	113	102	92	26	101	217	30	35	12	231	107	1195	904	109	24	105	220	215	329	216	1413	210	104
Cont_ERR294811_1.sorted/1-4307	21	110	34	223	111	27	21	71	27	225	32	115	16	30	0	28	29	105	27	220	103	93	98	100	28	110	115	104	94	28	103	219	32	37	20	233	109	1197	906	111	32	107	222	217	331	218	1415	212	106
Cont_ERR387730_1.sorted/1-4307	29	106	30	219	107	15	29	67	15	221	28	111	24	20	28	0	13	101	21	216	99	89	94	96	22	106	111	100	90	24	99	215	28	33	8	229	105	1193	902	107	20	103	218	213	327	214	1411	208	102
Cont_ERR387731_1.sorted/1-4307	30	107	31	220	108	16	30	68	16	222	29	112	25	21	29	13	0	102	22	217	100	90	95	97	23	107	112	101	91	25	100	216	29	34	9	230	106	1194	903	108	21	104	219	214	328	215	1412	209	103
Cont_ERR495205_1.sorted/1-4307	106	111	107	224	112	100	106	100	100	226	105	52	101	103	105	101	102	0	100	221	104	94	63	65	101	111	116	69	95	101	68	220	105	110	93	234	72	1198	907	112	105	44	223	218	334	219	1416	213	107
Cont_ERR495209_1.sorted/1-4307	28	105	29	218	106	20	28	66	20	220	27	110	23	23	27	21	22	100	0	215	98	88	93	95	21	105	110	99	89	23	98	214	27	32	13	228	104	1192	901	106	25	102	217	212	326	213	1410	207	101
Cont_ERR495211_1.sorted/1-4307	221	226	222	47	225	215	221	215	215	49	220	231	216	218	220	216	217	221	215	0	217	207	216	218	216	224	229	222	208	216	221	37	220	225	208	77	225	1053	1018	227	220	223	112	59	243	60	1432	102	220
Cont_ERR495213_1.sorted/1-4307	104	109	105	220	76	98	104	98	98	222	103	114	99	101	103	99	100	104	98	217	0	20	99	101	99	75	110	105	29	99	104	216	103	108	91	230	108	1194	901	110	103	106	219	214	330	215	1412	209	71
Cont_ERR495214_1.sorted/1-4307	94	99	95	210	66	88	94	88	88	212	93	104	89	91	93	89	90	94	88	207	20	0	89	91	89	65	100	95	19	89	94	206	93	98	81	220	98	1184	891	100	93	96	209	204	320	205	1402	199	61
Cont_ERR495218_1.sorted/1-4307	99	106	100	219	107	93	99	93	93	221	98	73	94	96	98	94	95	63	93	216	99	89	0	24	94	106	111	28	90	94	25	215	98	103	86	229	41	1193	902	107	98	65	218	213	327	214	1411	208	102
Cont_ERR495221_1.sorted/1-4307	101	108	102	221	109	95	101	95	95	223	100	75	96	98	100	96	97	65	95	218	101	91	24	0	96	108	113	30	92	96	29	217	100	105	88	231	43	1195	904	109	100	67	220	215	329	216	1413	210	104
Cont_ERR495222_1.sorted/1-4307	29	106	30	219	107	21	29	67	21	221	28	111	24	24	28	22	23	101	21	216	99	89	94	96	0	106	111	100	90	24	99	215	28	33	14	229	105	1193	902	107	26	103	218	213	327	214	1411	208	102
Cont_ERR495223_1.sorted/1-4307	111	116	112	227	63	105	111	105	105	229	110	121	106	108	110	106	107	111	105	224	75	65	106	108	106	0	117	112	66	106	111	223	110	115	98	237	115	1201	908	117	110	113	226	221	337	222	1419	216	24
Cont_ERR495225_1.sorted/1-4307	116	121	117	232	118	110	116	110	110	234	115	126	111	113	115	111	112	116	110	229	110	100	111	113	111	117	0	117	101	111	116	228	115	120	103	242	120	1206	875	122	115	118	231	226	342	227	1424	221	113
Cont_ERR495232_1.sorted/1-4307	105	112	106	225	113	99	105	99	99	227	104	79	100	102	104	100	101	69	99	222	105	95	28	30	100	112	117	0	96	100	33	221	104	109	92	235	47	1199	908	113	104	71	224	219	333	220	1417	214	108
Cont_ERR495235_1.sorted/1-4307	95	100	96	211	67	89	95	89	89	213	94	105	90	92	94	90	91	95	89	208	29	19	90	92	90	66	101	96	0	90	95	207	94	99	82	221	99	1185	892	101	94	97	210	205	321	206	1403	200	62
Cont_ERR495242_1.sorted/1-4307	29	106	30	219	107	23	29	67	23	221	28	111	24	26	28	24	25	101	23	216	99	89	94	96	24	106	111	100	90	0	99	215	28	33	16	229	105	1193	902	107	28	103	218	213	325	214	1411	208	102
Cont_ERR495248_1.sorted/1-4307	104	111	105	224	112	98	104	98	98	226	103	78	99	101	103	99	100	68	98	221	104	94	25	29	99	111	116	33	95	99	0	220	103	108	91	234	46	1198	907	112	103	70	223	218	332	219	1416	213	107
Cont_ERR495249_1.sorted/1-4307	220	225	221	46	224	214	220	214	214	48	219	230	215	217	219	215	216	220	214	37	216	206	215	217	215	223	228	221	207	215	220	0	219	224	207	76	224	1052	1017	226	219	222	111	58	242	59	1431	101	219
Cont_ERR495251_1.sorted/1-4307	33	110	34	223	111	27	33	71	27	225	32	115	28	30	32	28	29	105	27	220	103	93	98	100	28	110	115	104	94	28	103	219	0	37	20	233	109	1197	906	111	32	107	222	217	331	218	1415	212	106
Cont_ERR495253_1.sorted/1-4307	38	115	39	228	116	32	38	76	32	230	37	120	33	35	37	33	34	110	32	225	108	98	103	105	33	115	120	109	99	33	108	224	37	0	25	238	114	1202	911	116	37	112	227	222	336	223	1420	217	111
Cont_ERR495254_1.sorted/1-4307	21	98	22	211	99	7	21	59	7	213	20	103	16	12	20	8	9	93	13	208	91	81	86	88	14	98	103	92	82	16	91	207	20	25	0	221	97	1185	894	99	12	95	210	205	319	206	1403	200	94
Cont_ERR495265_1.sorted/1-4307	234	239	235	80	238	228	234	228	228	82	233	244	229	231	233	229	230	234	228	77	230	220	229	231	229	237	242	235	221	229	234	76	233	238	221	0	238	1066	1031	240	233	236	125	74	256	75	1445	115	233
Cont_ERR495266_1.sorted/1-4307	110	115	111	228	116	104	110	104	104	230	109	82	105	107	109	105	106	72	104	225	108	98	41	43	105	115	120	47	99	105	46	224	109	114	97	238	0	1202	911	116	109	74	227	222	336	223	1420	217	111
Cont_ERR495269_1.sorted/1-4307	1198	1203	1199	1056	1202	1192	1198	1192	1192	1058	1197	1208	1193	1195	1197	1193	1194	1198	1192	1053	1194	1184	1193	1195	1193	1201	1206	1199	1185	1193	1198	1052	1197	1202	1185	1066	1202	0	1401	1204	1197	1200	1091	1050	1222	1051	1542	1081	1197
Cont_ERR495270_1.sorted/1-4307	907	912	908	1021	909	901	907	901	901	1023	906	917	902	904	906	902	903	907	901	1018	901	891	902	904	902	908	875	908	892	902	907	1017	906	911	894	1031	911	1401	0	913	906	909	1018	1015	1131	1016	1367	1008	904
Cont_ERR495271_1.sorted/1-4307	112	109	113	230	118	106	112	106	106	232	111	122	107	109	111	107	108	112	106	227	110	100	107	109	107	117	122	113	101	107	112	226	111	116	99	240	116	1204	913	0	111	114	229	224	340	225	1422	219	113
Cont_ERR495278_1.sorted/1-4307	33	110	34	223	111	13	33	71	13	225	32	115	28	24	32	20	21	105	25	220	103	93	98	100	26	110	115	104	94	28	103	219	32	37	12	233	109	1197	906	111	0	107	222	217	331	218	1415	212	106
Cont_ERR495283_1.sorted/1-4307	108	113	109	226	114	102	108	102	102	228	107	54	103	105	107	103	104	44	102	223	106	96	65	67	103	113	118	71	97	103	70	222	107	112	95	236	74	1200	909	114	107	0	225	220	336	221	1418	215	109
Island_ERR495206_1.sorted/1-4307	223	228	224	115	227	217	223	217	217	117	222	233	218	220	222	218	219	223	217	112	219	209	218	220	218	226	231	224	210	218	223	111	222	227	210	125	227	1091	1018	229	222	225	0	109	245	110	1434	100	222
Island_ERR495207_1.sorted/1-4307	218	223	219	62	222	212	218	212	212	64	217	228	213	215	217	213	214	218	212	59	214	204	213	215	213	221	226	219	205	213	218	58	217	222	205	74	222	1050	1015	224	217	220	109	0	240	19	1429	99	217
Island_ERR495210_1.sorted/1-4307	332	339	333	246	338	326	332	326	326	248	331	344	327	329	331	327	328	334	326	243	330	320	327	329	327	337	342	333	321	325	332	242	331	336	319	256	336	1222	1131	340	331	336	245	240	0	241	1543	235	333
Island_ERR495212_1.sorted/1-4307	219	224	220	63	223	213	219	213	213	65	218	229	214	216	218	214	215	219	213	60	215	205	214	216	214	222	227	220	206	214	219	59	218	223	206	75	223	1051	1016	225	218	221	110	19	241	0	1430	100	218
Island_ERR495215_1.sorted/1-4307	1416	1421	1417	1435	1420	1410	1416	1410	1410	1437	1415	1426	1411	1413	1415	1411	1412	1416	1410	1432	1412	1402	1411	1413	1411	1419	1424	1417	1403	1411	1416	1431	1415	1420	1403	1445	1420	1542	1367	1422	1415	1418	1434	1429	1543	1430	0	1424	1415
Island_ERR495216_1fastq.sorted/1-4307	213	218	214	105	217	207	213	207	207	107	212	223	208	210	212	208	209	213	207	102	209	199	208	210	208	216	221	214	200	208	213	101	212	217	200	115	217	1081	1008	219	212	215	100	99	235	100	1424	0	212
Island_ERR495219_1.sorted/1-4307	107	112	108	223	59	101	107	101	101	225	106	117	102	104	106	102	103	107	101	220	71	61	102	104	102	24	113	108	62	102	107	219	106	111	94	233	111	1197	904	113	106	109	222	217	333	218	1415	212	0
Island_ERR495220_1.sorted/1-4307	211	216	212	123	215	205	211	205	205	125	210	221	206	208	210	206	207	211	205	120	207	197	206	208	206	214	219	212	198	206	211	119	210	215	198	133	215	1099	1008	217	210	213	122	117	233	118	1422	112	210
Island_ERR495224_1.sorted/1-4307	233	238	234	77	237	227	233	227	227	79	232	243	228	230	232	228	229	233	227	74	229	219	228	230	228	236	241	234	220	228	233	73	232	237	220	89	237	1065	1030	239	232	235	124	67	255	68	1444	114	232
Island_ERR495226_1.sorted/1-4307	342	349	343	256	348	336	342	336	336	258	341	354	337	339	341	337	338	344	336	253	340	330	337	339	337	347	352	343	331	335	342	252	341	346	329	266	346	1232	1141	350	341	346	255	250	28	251	1553	245	343
Island_ERR495227_1.sorted/1-4307	868	873	869	718	872	862	868	862	862	720	867	878	863	865	867	863	864	868	862	715	864	854	863	865	863	871	876	869	855	863	868	714	867	872	855	728	872	1088	1229	874	867	870	759	712	892	713	1687	749	867
Island_ERR495230_1.sorted/1-4307	869	874	870	719	873	863	869	863	863	721	868	879	864	866	868	864	865	869	863	716	865	855	864	866	864	872	877	870	856	864	869	715	868	873	856	729	873	1089	1230	875	868	871	760	713	893	714	1688	750	868
Island_ERR495231_1.sorted/1-4307	35	112	36	225	113	29	35	73	29	227	34	117	30	32	34	30	31	107	29	222	105	95	100	102	30	112	117	106	96	30	105	221	34	39	22	235	111	1199	908	113	34	109	224	219	333	220	1417	214	108
Island_ERR495233_1.sorted/1-4307	344	351	345	258	350	338	344	338	338	260	343	356	339	341	343	339	340	346	338	255	342	332	339	341	339	349	354	345	333	337	344	254	343	348	331	268	348	1234	1143	352	343	348	257	252	30	253	1555	247	345
Island_ERR495237_1.sorted/1-4307	45	122	46	235	123	39	45	83	39	237	44	127	40	42	44	40	41	117	39	232	115	105	110	112	40	122	127	116	106	40	115	231	44	49	32	245	121	1209	918	123	44	119	234	229	343	230	1427	224	118
Island_ERR495238_1.sorted/1-4307	863	868	864	713	867	857	863	857	857	715	862	873	858	860	862	858	859	863	857	710	859	849	858	860	858	866	871	864	850	858	863	709	862	867	850	723	867	1083	1224	869	862	865	754	707	887	708	1682	744	862
Island_ERR495239_1.sorted/1-4307	867	872	868	717	871	861	867	861	861	719	866	877	862	864	866	862	863	867	861	714	863	853	862	864	862	870	875	868	854	862	867	713	866	871	854	727	871	1087	1228	873	866	869	758	711	891	712	1686	748	866
Island_ERR495241_1.sorted/1-4307	217	222	218	131	221	211	217	211	211	133	216	227	212	214	216	212	213	217	211	128	213	203	212	214	212	220	225	218	204	212	217	127	216	221	204	141	221	1107	1014	223	216	219	130	125	241	126	1428	120	216
Island_ERR495243_1.sorted/1-4307	220	225	221	134	224	214	220	214	214	136	219	230	215	217	219	215	216	220	214	131	216	206	215	217	215	223	228	221	207	215	220	130	219	224	207	144	224	1110	1017	226	219	222	133	128	244	129	1431	123	219
Island_ERR495245_1.sorted/1-4307	254	259	255	168	258	248	254	248	248	170	253	264	249	251	253	249	250	254	248	165	250	240	249	251	249	257	262	255	241	249	254	164	253	258	241	178	258	1144	1051	260	253	256	167	162	242	163	1465	157	253
Island_ERR495246_1.sorted/1-4307	870	875	871	720	874	864	870	864	864	722	869	880	865	867	869	865	866	870	864	717	866	856	865	867	865	873	878	871	857	865	870	716	869	874	857	730	874	1090	1231	876	869	872	761	714	894	715	1689	751	869
Island_ERR495247_1.sorted/1-4307	232	237	233	76	236	226	232	226	226	78	231	242	227	229	231	227	228	232	226	73	228	218	227	229	227	235	240	233	219	227	232	72	231	236	219	88	236	1064	1029	238	231	234	123	66	254	67	1443	113	231
Island_ERR495250_1.sorted/1-4307	220	225	221	64	224	214	220	214	214	66	219	230	215	217	219	215	216	220	214	61	216	206	215	217	215	223	228	221	207	215	220	60	219	224	207	76	224	1052	1017	226	219	222	111	20	242	21	1431	101	219
Island_ERR495256_1.sorted/1-4307	335	342	336	249	341	329	335	329	329	251	334	347	330	332	334	330	331	337	329	246	333	323	330	332	330	340	345	336	324	328	335	245	334	339	322	259	339	1225	1134	343	334	339	248	243	13	244	1546	238	336
Island_ERR495257_1.sorted/1-4307	222	227	223	136	226	216	222	216	216	138	221	232	217	219	221	217	218	222	216	133	218	208	217	219	217	225	230	223	209	217	222	132	221	226	209	146	226	1112	1019	228	221	224	135	130	246	131	1433	125	221
Island_ERR495260_1.sorted/1-4307	217	222	218	61	221	211	217	211	211	63	216	227	212	214	216	212	213	217	211	58	213	203	212	214	212	220	225	218	204	212	217	57	216	221	204	73	221	1049	1014	223	216	219	108	17	239	18	1428	98	216
Island_ERR495267_1.sorted/1-4307	337	344	338	251	343	331	337	331	331	253	336	349	332	334	336	332	333	339	331	248	335	325	332	334	332	342	347	338	326	330	337	247	336	341	324	261	341	1227	1136	345	336	341	250	245	13	246	1548	240	338
Island_ERR495268_1.sorted/1-4307	235	240	236	149	239	229	235	229	229	151	234	245	230	232	234	230	231	235	229	146	231	221	230	232	230	238	243	236	222	230	235	145	234	239	222	159	239	1125	1032	241	234	237	148	143	259	144	1446	138	234
Island_ERR495272_1.sorted/1-4307	221	226	222	65	225	215	221	215	215	67	220	231	216	218	220	216	217	221	215	62	217	207	216	218	216	224	229	222	208	216	221	61	220	225	208	77	225	1053	1018	227	220	223	112	21	243	22	1432	102	220
Reference_SAMEA1904377	215	220	216	65	219	209	215	209	209	67	214	225	210	212	214	210	211	215	209	62	211	201	210	212	210	218	223	216	202	210	215	61	214	219	202	75	219	1041	1012	221	214	217	106	59	237	60	1426	96	214
min: 0 max: 1689
[truncated: 23 more columns]
