# Supplementary material for: Molecular Characteristics and Zoonotic Potential of Salmonella Weltevreden From Cultured Shrimp and Tilapia in Vietnam and China
Source: Front Microbiol. 2020 Aug 25;11:1985. doi: 10.3389/fmicb.2020.01985 (PMC7477899; doi:10.3389/fmicb.2020.01985)
Supplement: TABLE S3 — Content of the accessory genome in clinical and environmental strains (Excel file). [file Table_3.XLSX]

## Sheet: Clin  vs Env
ACCESSORY GENOME CONTENT AND STATISTICS
Gene	Non-unique gene name	Annotation	Number_pos_present_in	Number_neg_present_in	Number_pos_not_present_in	Number_neg_not_present_in	Sensitivity	Specificity	Odds_ratio	Naive_p	Bonferroni_p	Benjamini_H_p	Max_Pairwise_comparisons	Max_supporting_pairs	Max_opposing_pairs	Best_pairwise_comp_p	Worst_pairwise_comp_p
group_1985		hypothetical protein	0	11	17	6	0	35.2941	0	8.65159e-05	0.323396	0.0808491	7	0	7	0.015625	0.015625
oadG_2		Oxaloacetate decarboxylase gamma chain	1	12	16	5	5.88235	29.4118	0.0260417	0.000231849	0.866651	0.17333	7	1	7	0.015625	0.125
group_27		hypothetical protein	1	11	16	6	5.88235	35.2941	0.0340909	0.000789928	1	0.43312	8	1	7	0.0703125	0.0703125
group_613		hypothetical protein	0	9	17	8	0	47.0588	0	0.000926956	1	0.43312	7	0	7	0.015625	0.015625
group_61	rhsC_1	Putative deoxyribonuclease RhsC	0	9	17	8	0	47.0588	0	0.000926956	1	0.43312	6	0	6	0.03125	0.03125
group_1007		hypothetical protein	2	12	15	5	11.7647	29.4118	0.0555556	0.00126828	1	0.526759	7	0	7	0.015625	0.015625
group_1145		hypothetical protein	1	10	16	7	5.88235	41.1765	0.04375	0.00239773	1	0.769991	3	1	3	0.25	1
group_297		hypothetical protein	0	8	17	9	0	52.9412	0	0.00267787	1	0.769991	5	0	5	0.0625	0.0625
group_1978	esiB_2	Secretory immunoglobulin A-binding protein EsiB	0	8	17	9	0	52.9412	0	0.00267787	1	0.769991	5	0	5	0.0625	0.0625
group_7864	dnaJ_3	Chaperone protein DnaJ	0	8	17	9	0	52.9412	0	0.00267787	1	0.769991	6	0	6	0.03125	0.03125
group_1006		hypothetical protein	2	11	15	6	11.7647	35.2941	0.0727273	0.00385936	1	1	7	0	7	0.015625	0.015625
group_575		hypothetical protein	1	9	16	8	5.88235	47.0588	0.0555556	0.00659993	1	1	6	1	5	0.21875	0.21875
group_1697		hypothetical protein	1	9	16	8	5.88235	47.0588	0.0555556	0.00659993	1	1	5	1	5	0.0625	0.375
group_614		hypothetical protein	0	7	17	10	0	58.8235	0	0.00723026	1	1	4	0	4	0.125	0.125
group_577		hypothetical protein	0	7	17	10	0	58.8235	0	0.00723026	1	1	4	0	4	0.125	0.125
group_1987		hypothetical protein	0	7	17	10	0	58.8235	0	0.00723026	1	1	5	0	5	0.0625	0.0625
group_29		hypothetical protein	0	7	17	10	0	58.8235	0	0.00723026	1	1	5	0	5	0.0625	0.0625
group_644		hypothetical protein	15	7	2	10	88.2353	58.8235	10.7143	0.0104367	1	1	6	4	2	0.6875	0.6875
group_559		hypothetical protein	2	10	15	7	11.7647	41.1765	0.0933333	0.0104367	1	1	4	2	3	0.625	1
group_558	ddrA_1	Single-stranded DNA-binding protein DdrA	2	10	15	7	11.7647	41.1765	0.0933333	0.0104367	1	1	4	2	3	0.625	1
group_1146		hypothetical protein	2	10	15	7	11.7647	41.1765	0.0933333	0.0104367	1	1	4	2	3	0.625	1
group_553		hypothetical protein	2	10	15	7	11.7647	41.1765	0.0933333	0.0104367	1	1	4	2	3	0.625	1
group_1149		hypothetical protein	2	10	15	7	11.7647	41.1765	0.0933333	0.0104367	1	1	4	2	3	0.625	1
group_551		hypothetical protein	2	10	15	7	11.7647	41.1765	0.0933333	0.0104367	1	1	4	2	3	0.625	1
group_1182	ssb_2	Single-stranded DNA-binding protein	2	10	15	7	11.7647	41.1765	0.0933333	0.0104367	1	1	4	2	3	0.625	1
group_1161		hypothetical protein	2	10	15	7	11.7647	41.1765	0.0933333	0.0104367	1	1	4	2	3	0.625	1
group_554		hypothetical protein	2	10	15	7	11.7647	41.1765	0.0933333	0.0104367	1	1	4	2	3	0.625	1
group_1148		hypothetical protein	2	10	15	7	11.7647	41.1765	0.0933333	0.0104367	1	1	4	2	3	0.625	1
oatA		O-acetyltransferase OatA	2	10	15	7	11.7647	41.1765	0.0933333	0.0104367	1	1	4	2	3	0.625	1
group_79		hypothetical protein	13	5	4	12	76.4706	70.5882	7.8	0.0149192	1	1	6	4	2	0.6875	0.6875
group_43		hypothetical protein	1	8	16	9	5.88235	52.9412	0.0703125	0.0166852	1	1	5	1	5	0.0625	0.375
group_228	sgrR_2	HTH-type transcriptional regulator SgrR	0	6	17	11	0	64.7059	0	0.0184043	1	1	4	0	4	0.125	0.125
pipB2_2		Secreted effector protein PipB2	0	6	17	11	0	64.7059	0	0.0184043	1	1	1	0	1	1	1
group_1990		hypothetical protein	0	6	17	11	0	64.7059	0	0.0184043	1	1	4	0	4	0.125	0.125
group_1881		hypothetical protein	0	6	17	11	0	64.7059	0	0.0184043	1	1	2	0	2	0.5	0.5
group_25		hypothetical protein	0	6	17	11	0	64.7059	0	0.0184043	1	1	5	0	5	0.0625	0.0625
group_945		hypothetical protein	15	8	2	9	88.2353	52.9412	8.4375	0.0255098	1	1	7	6	2	0.125	0.453125
group_80	rhsC_2	Putative deoxyribonuclease RhsC	2	9	15	8	11.7647	47.0588	0.118519	0.0255098	1	1	6	2	5	0.21875	0.6875
group_8		hypothetical protein	2	9	15	8	11.7647	47.0588	0.118519	0.0255098	1	1	6	2	4	0.6875	0.6875
entD_2		Enterobactin synthase component D	14	7	3	10	82.3529	58.8235	6.66667	0.0323612	1	1	7	6	2	0.125	0.453125
oadG_3		Oxaloacetate decarboxylase gamma chain	7	14	10	3	41.1765	17.6471	0.15	0.0323612	1	1	7	1	7	0.015625	0.125
group_535		hypothetical protein	3	10	14	7	17.6471	41.1765	0.15	0.0323612	1	1	7	0	7	0.015625	0.015625
group_579		hypothetical protein	7	1	10	16	41.1765	94.1176	11.2	0.0390969	1	1	4	4	1	0.125	0.625
soj		Chromosome-partitioning ATPase Soj	7	1	10	16	41.1765	94.1176	11.2	0.0390969	1	1	4	4	1	0.125	0.625
group_1389		hypothetical protein	7	1	10	16	41.1765	94.1176	11.2	0.0390969	1	1	4	4	1	0.125	0.625
group_1393		hypothetical protein	7	1	10	16	41.1765	94.1176	11.2	0.0390969	1	1	4	4	1	0.125	0.625
group_1394		hypothetical protein	7	1	10	16	41.1765	94.1176	11.2	0.0390969	1	1	4	4	1	0.125	0.625
group_10		hypothetical protein	1	7	16	10	5.88235	58.8235	0.0892857	0.0390969	1	1	5	1	4	0.375	0.375
group_580		hypothetical protein	7	1	10	16	41.1765	94.1176	11.2	0.0390969	1	1	4	4	1	0.125	0.625
group_1157		hypothetical protein	1	7	16	10	5.88235	58.8235	0.0892857	0.0390969	1	1	3	1	2	1	1
group_1155		hypothetical protein	1	7	16	10	5.88235	58.8235	0.0892857	0.0390969	1	1	3	1	2	1	1
group_1154		hypothetical protein	1	7	16	10	5.88235	58.8235	0.0892857	0.0390969	1	1	3	1	2	1	1
group_1153		hypothetical protein	1	7	16	10	5.88235	58.8235	0.0892857	0.0390969	1	1	3	1	2	1	1
group_1152		hypothetical protein	1	7	16	10	5.88235	58.8235	0.0892857	0.0390969	1	1	3	1	2	1	1
group_1396		hypothetical protein	7	1	10	16	41.1765	94.1176	11.2	0.0390969	1	1	4	4	1	0.125	0.625
group_1390		hypothetical protein	7	1	10	16	41.1765	94.1176	11.2	0.0390969	1	1	4	4	1	0.125	0.625
group_1392		hypothetical protein	7	1	10	16	41.1765	94.1176	11.2	0.0390969	1	1	4	4	1	0.125	0.625
group_1156		hypothetical protein	1	7	16	10	5.88235	58.8235	0.0892857	0.0390969	1	1	3	1	2	1	1
group_304		hypothetical protein	7	1	10	16	41.1765	94.1176	11.2	0.0390969	1	1	4	4	1	0.125	0.625
group_154		hypothetical protein	1	7	16	10	5.88235	58.8235	0.0892857	0.0390969	1	1	4	1	4	0.125	0.625
group_1147		hypothetical protein	1	7	16	10	5.88235	58.8235	0.0892857	0.0390969	1	1	3	1	2	1	1
group_612		hypothetical protein	0	5	17	12	0	70.5882	0	0.044477	1	1	2	0	2	0.5	0.5
group_70		hypothetical protein	5	0	12	17	29.4118	100	inf	0.044477	1	1	3	3	0	0.25	0.25
group_50		hypothetical protein	5	0	12	17	29.4118	100	inf	0.044477	1	1	4	4	0	0.125	0.125
group_3747		hypothetical protein	0	5	17	12	0	70.5882	0	0.044477	1	1	5	0	5	0.0625	0.0625

## Sheet: 24C
Unique region specific to strain 24C
Gene	Annotation
xylH	Xylose transport system permease protein XylH
ydiP	putative BsuMI modification methylase subunit YdiP
taqIM	Modification methylase TaqI
dnaA_2	Chromosomal replication initiator protein DnaA
msrC_2	Free methionine-R-sulfoxide reductase
epmA_2	Elongation factor P--(R)-beta-lysine ligase
infA_2	Translation initiation factor IF-1
acdA	Acyl-CoA dehydrogenase
mrpB	Na( )/H( ) antiporter subunit B
livF_2	High-affinity branched-chain amino acid transport ATP-binding protein LivF
lptB_3	Lipopolysaccharide export system ATP-binding protein LptB
udk_2	Uridine kinase
gcvP_2	putative glycine dehydrogenase (decarboxylating)
uctC_1	Acetyl-CoA:oxalate CoA-transferase
ctaC	Cytochrome c oxidase subunit 2
mntR_2	Transcriptional regulator MntR
bdbC	Disulfide bond formation protein C
lspA_2	Lipoprotein signal peptidase
kanE	Alpha-D-kanosaminyltransferase
livQ	6'''-hydroxyparomomycin C oxidase
lly	4-hydroxyphenylpyruvate dioxygenase
catD	3-oxoadipate enol-lactonase 2
cpxA_2	Sensor histidine kinase CpxA
rnd_2	Ribonuclease D
ygbM_2	Putative hydroxypyruvate isomerase YgbM
thiC_2	Phosphomethylpyrimidine synthase
mutT_2	8-oxo-dGTP diphosphatase
ttuE	Pyruvate kinase
uctC_2	Acetyl-CoA:oxalate CoA-transferase
naiP	Putative niacin/nicotinamide transporter NaiP
pdtaR_1	putative transcriptional regulatory protein pdtaR
osmC_2	Peroxiredoxin OsmC
hspQ_2	Heat shock protein HspQ
rbn_3	Ribonuclease BN
yknY	putative ABC transporter ATP-binding protein YknY
lptB_4	Lipopolysaccharide export system ATP-binding protein LptB
lptA_2	Lipopolysaccharide export system protein LptA
gmd_2	GDP-mannose 4,6-dehydratase
ftsI_3	Peptidoglycan synthase FtsI
sucD_3	Succinyl-CoA ligase [ADP-forming] subunit alpha
gcvH_2	Glycine cleavage system H protein
gcvT_2	Aminomethyltransferase
rfbC_2	dTDP-4-dehydrorhamnose 3,5-epimerase
ddpC_1	putative D,D-dipeptide transport system permease protein DdpC
leuD1_2	3-isopropylmalate dehydratase small subunit 1
gloA_2	Lactoylglutathione lyase
yhdY	Inner membrane amino-acid ABC transporter permease protein YhdY
glnQ_4	Glutamine transport ATP-binding protein GlnQ
ctaA	Heme A synthase
mppA_2	Periplasmic murein peptide-binding protein
lpoA_2	Penicillin-binding protein activator LpoA
nicR	HTH-type transcriptional repressor NicR
ecfG	ECF RNA polymerase sigma factor EcfG
nudG_2	CTP pyrophosphohydrolase
cycY	Thiol:disulfide interchange protein CycY
tnpR	Transposon Tn3 resolvase
xthA_2	Exodeoxyribonuclease III
mcrB	5-methylcytosine-specific restriction enzyme B
idnD_3	L-idonate 5-dehydrogenase (NAD(P)( ))
rpsA_2	30S ribosomal protein S1
lpd3	Dihydrolipoyl dehydrogenase 3
pcs	Phosphatidylcholine synthase
tag_2	DNA-3-methyladenine glycosylase 1
tlpA	Thiol:disulfide interchange protein TlpA
ccl	(R)-citramalyl-CoA lyase
yfcG_3	Disulfide-bond oxidoreductase YfcG
rpoB_2	DNA-directed RNA polymerase subunit beta
queG_2	Epoxyqueuosine reductase
rpoD_2	RNA polymerase sigma factor RpoD
chrR_2	Chromate reductase
rsmE_2	Ribosomal RNA small subunit methyltransferase E
lptG_2	Lipopolysaccharide export system permease protein LptG
dnaE2	Error-prone DNA polymerase
rbsA_2	Ribose import ATP-binding protein RbsA
mglA_2	Galactose/methyl galactoside import ATP-binding protein MglA
mtnN_2	5'-methylthioadenosine/S-adenosylhomocysteine nucleosidase
ravA_2	ATPase RavA
hslV_2	ATP-dependent protease subunit HslV
puuA	Gamma-glutamylputrescine synthetase PuuA
gdhIV	Glucose 1-dehydrogenase 4
lpdC	Dihydrolipoyl dehydrogenase
mutS2_2	Endonuclease MutS2
gsiA_3	Glutathione import ATP-binding protein GsiA
mmcO	Multicopper oxidase MmcO
putA_2	Bifunctional protein PutA
cueO_2	Blue copper oxidase CueO
cmtR	HTH-type transcriptional regulator CmtR
cobS_2	Aerobic cobaltochelatase subunit CobS
pstS_2	Phosphate-binding protein PstS
murA_2	UDP-N-acetylglucosamine 1-carboxyvinyltransferase
der_2	GTPase Der
rpsQ_2	30S ribosomal protein S17
rplN_2	50S ribosomal protein L14
sucA_2	2-oxoglutarate dehydrogenase E1 component
oppF_4	Oligopeptide transport ATP-binding protein OppF
carA_2	Carbamoyl-phosphate synthase small chain
yhdW	Putative amino-acid ABC transporter-binding protein YhdW
glyS_2	Glycine--tRNA ligase beta subunit
sppA_3	Putative signal peptide peptidase SppA
sucB_2	Dihydrolipoyllysine-residue succinyltransferase component of 2-oxoglutarate dehydrogenase complex
nsaD	2-hydroxychromene-2-carboxylate isomerase
cysZ_2	Sulfate transporter CysZ
trkI	Trk system potassium uptake protein TrkI
bacC	Dihydroanticapsin 7-dehydrogenase
polS	Sorbitol dehydrogenase
malK_2	Maltose/maltodextrin import ATP-binding protein MalK
rbsA_3	Ribose import ATP-binding protein RbsA
infB_2	Translation initiation factor IF-2
atpG_2	ATP synthase gamma chain
atpA_2	ATP synthase subunit alpha
yycF	Transcriptional regulatory protein YycF
siaM_2	Sialic acid TRAP transporter large permease protein SiaM
cheB_2	Chemotaxis response regulator protein-glutamate methylesterase
ruvB_2	Holliday junction ATP-dependent DNA helicase RuvB
fixP	Cbb3-type cytochrome c oxidase subunit FixP
kup_2	Low affinity potassium transport system protein kup
mepA_2	Multidrug export protein MepA
rpmJ_2	50S ribosomal protein L36
rsmG_2	Ribosomal RNA small subunit methyltransferase G
rplB_2	50S ribosomal protein L2
rpsS_2	30S ribosomal protein S19
pcm_2	Protein-L-isoaspartate O-methyltransferase
zinT_2	Metal-binding protein ZinT
fumC_2	Fumarate hydratase class II
corC_5	Magnesium and cobalt efflux protein CorC
kce	3-keto-5-aminohexanoate cleavage enzyme
pcaG	Protocatechuate 3,4-dioxygenase alpha chain
mrpG	Na( )/H( ) antiporter subunit G
queF_2	NADPH-dependent 7-cyano-7-deazaguanine reductase
gcvA_2	Glycine cleavage system transcriptional activator
pntA_2	NAD(P) transhydrogenase subunit alpha
gatA	Glutamyl-tRNA(Gln) amidotransferase subunit A
hisJ_2	Histidine-binding periplasmic protein
occQ	Octopine transport system permease protein OccQ
siaP	Sialic acid-binding periplasmic protein SiaP
dppB_3	Dipeptide transport system permease protein DppB
cspA_2	Cold shock protein CspA
gluQ_2	Glutamyl-Q tRNA(Asp) synthetase
hisI_2	Phosphoribosyl-AMP cyclohydrolase
paaE	1,2-phenylacetyl-CoA epoxidase, subunit E
xylB_2	Aryl-alcohol dehydrogenase
rpoD_3	RNA polymerase sigma factor RpoD
galE_2	UDP-glucose 4-epimerase
mtlK_1	Mannitol 2-dehydrogenase
ahcY	Adenosylhomocysteinase
mtlK_2	Mannitol 2-dehydrogenase
yieH_2	6-phosphogluconate phosphatase
znuC_3	Zinc import ATP-binding protein ZnuC
ihfA_2	Integration host factor subunit alpha
tauR_2	HTH-type transcriptional regulator TauR
prfA_2	Peptide chain release factor 1
czcD	Metal cation efflux system protein CzcD
dmdC	3-methylmercaptopropionyl-CoA dehydrogenase
kynA	Tryptophan 2,3-dioxygenase
tyrS_2	Tyrosine--tRNA ligase
psuK	Pseudouridine kinase
xthA_3	Exodeoxyribonuclease III
dinF_2	DNA-damage-inducible protein F
cheA_2	Chemotaxis protein CheA
bphP	Bacteriophytochrome
folE2	GTP cyclohydrolase FolE2
dnaJ_4	Chaperone protein DnaJ
rplE_2	50S ribosomal protein L5
rpsN_2	30S ribosomal protein S14
rpsH_2	30S ribosomal protein S8
erfK_2	putative L,D-transpeptidase ErfK/SrfK
nqo1	NADH-quinone oxidoreductase chain 1
phoP_2	Transcriptional regulatory protein PhoP
uehC	Ectoine/5-hydroxyectoine TRAP transporter large permease protein UehC
lrp_4	Leucine-responsive regulatory protein
yybR	putative HTH-type transcriptional regulator YybR
algA	Alginate biosynthesis protein AlgA
hmuT	Hemin-binding periplasmic protein HmuT
tyrA_2	T-protein
mepM_2	Murein DD-endopeptidase MepM
alkB2	Alkane 1-monooxygenase 2
dcp_2	Peptidyl-dipeptidase dcp
moeB_2	Molybdopterin-synthase adenylyltransferase
yceI_3	Protein YceI
atpC_2	ATP synthase epsilon chain
liuE	3-hydroxy-3-isohexenylglutaryl-CoA/hydroxy-methylglutaryl-CoA lyase
scoA	Succinyl-CoA:3-ketoacid coenzyme A transferase subunit A
paaD	Putative 1,2-phenylacetyl-CoA epoxidase, subunit D
paaC	1,2-phenylacetyl-CoA epoxidase, subunit C
paaZ	Bifunctional protein PaaZ
rnhA_2	Ribonuclease H
artQ_2	Arginine transport system permease protein ArtQ
davT	5-aminovalerate aminotransferase DavT
trpI	HTH-type transcriptional regulator TrpI
rpmG_2	50S ribosomal protein L33
bcd	Acyl-CoA dehydrogenase, short-chain specific
carD_2	RNA polymerase-binding transcription factor CarD
rfbE	CDP-paratose 2-epimerase
clpA_2	ATP-dependent Clp protease ATP-binding subunit ClpA
ribN	Riboflavin transporter
pgi_2	Glucose-6-phosphate isomerase
infC_2	Translation initiation factor IF-3
rpmB_2	50S ribosomal protein L28
oppF_5	Oligopeptide transport ATP-binding protein OppF
pccB	Propionyl-CoA carboxylase beta chain
pyrH_2	Uridylate kinase
phoB_2	Phosphate regulon transcriptional regulatory protein PhoB
purL_2	Phosphoribosylformylglycinamidine synthase subunit PurL
mntH_2	Divalent metal cation transporter MntH
cysA_3	Sulfate/thiosulfate import ATP-binding protein CysA
nfdA_2	N-substituted formamide deformylase
lolD_3	Lipoprotein-releasing system ATP-binding protein LolD
atzA	Atrazine chlorohydrolase
adhB_2	Alcohol dehydrogenase cytochrome c subunit
rnr_2	Ribonuclease R
alx_2	Inner membrane protein alx
msrP_2	Protein-methionine-sulfoxide reductase catalytic subunit MsrP
erfK_3	putative L,D-transpeptidase ErfK/SrfK
purF_2	Amidophosphoribosyltransferase
serS_2	Serine--tRNA ligase
bkdC	Dihydrolipoyllysine-residue acyltransferase component of branched-chain alpha-ketoacid dehydrogenase complex
mdtC_2	Multidrug resistance protein MdtC
hmgA	Homogentisate 1,2-dioxygenase
nfdA_3	N-substituted formamide deformylase
ptsN_2	Nitrogen regulatory protein
ppiA_2	Peptidyl-prolyl cis-trans isomerase A
fadA_2	Putative acyltransferase
yegE_2	putative diguanylate cyclase YegE
ytfT	Inner membrane ABC transporter permease protein YtfT
dapF_2	Diaminopimelate epimerase
yiaO_2	2,3-diketo-L-gulonate-binding periplasmic protein YiaO
nicC	6-hydroxynicotinate 3-monooxygenase
rplS_2	50S ribosomal protein L19
fdoG_3	Formate dehydrogenase-O major subunit
fdoG_4	Formate dehydrogenase-O major subunit
ybhL_3	Inner membrane protein YbhL
dppC_3	Dipeptide transport system permease protein DppC
moeB_3	Molybdopterin-synthase adenylyltransferase
amnE	4-oxalocrotonate decarboxylase
rplJ_2	50S ribosomal protein L10
potA_3	Spermidine/putrescine import ATP-binding protein PotA
cdsA_2	Phosphatidate cytidylyltransferase
ompR_2	Transcriptional regulatory protein OmpR
rpsG_2	30S ribosomal protein S7
rpsL_2	30S ribosomal protein S12
fhuC_2	Iron(3 )-hydroxamate import ATP-binding protein FhuC
yfcG_4	Disulfide-bond oxidoreductase YfcG
hisP_2	Histidine transport ATP-binding protein HisP
pyrE_3	Orotate phosphoribosyltransferase
acsA	Acetyl-coenzyme A synthetase
kduI_2	4-deoxy-L-threo-5-hexosulose-uronate ketol-isomerase
erfK_4	putative L,D-transpeptidase ErfK/SrfK
allA_2	Ureidoglycolate lyase
map_2	Methionine aminopeptidase
bfmBAB	2-oxoisovalerate dehydrogenase subunit beta
lacG_2	Lactose transport system permease protein LacG
phnN	Ribose 1,5-bisphosphate phosphokinase PhnN
clpX_2	ATP-dependent Clp protease ATP-binding subunit ClpX
pckA_2	Phosphoenolpyruvate carboxykinase [ATP]
ung_2	Uracil-DNA glycosylase
fadD3	3-[(3aS,4S,7aS)-7a-methyl-1,5-dioxo-octahydro-1H-inden-4-yl]propanoyl:CoA ligase
znuA_2	High-affinity zinc uptake system protein ZnuA
dht	D-hydantoinase/dihydropyrimidinase
gsiC_2	Glutathione transport system permease protein GsiC
dnaA_3	Chromosomal replication initiator protein DnaA
tusA_3	Sulfurtransferase TusA
fixK	Nitrogen fixation regulation protein FixK
cysE_3	Serine acetyltransferase
hom	Homoserine dehydrogenase
chbP	N,N'-diacetylchitobiose phosphorylase
glpD_2	Aerobic glycerol-3-phosphate dehydrogenase
tig_2	Trigger factor
dppA_3	Periplasmic dipeptide transport protein
sufD_2	FeS cluster assembly protein SufD
divK	Polar-differentiation response regulator DivK
fhuA_3	Ferrichrome-iron receptor
fabF_2	3-oxoacyl-[acyl-carrier-protein] synthase 2
ilvD_2	Dihydroxy-acid dehydratase
oppD_4	Oligopeptide transport ATP-binding protein OppD
ilvD_3	Dihydroxy-acid dehydratase
hisB_2	Imidazoleglycerol-phosphate dehydratase
recR_2	Recombination protein RecR
cymR	HTH-type transcriptional regulator CymR
rlmN_2	Dual-specificity RNA methyltransferase RlmN
whiB7	Transcriptional regulator WhiB7
ruvC_2	Crossover junction endodeoxyribonuclease RuvC
rfbD_3	UDP-galactopyranose mutase
rpsM_2	30S ribosomal protein S13
kpsM	Polysialic acid transport protein KpsM
bepC_2	Outer membrane efflux protein BepC
petJ	Cytochrome c6
glk_2	Glucokinase
rpsU_2	30S ribosomal protein S21
tktA_3	Transketolase 1
mepM_3	Murein DD-endopeptidase MepM
cobJ	Precorrin-3B C(17)-methyltransferase
glnD_2	Bifunctional uridylyltransferase/uridylyl-removing enzyme
ugpB_2	sn-glycerol-3-phosphate-binding periplasmic protein UgpB
apt_2	Adenine phosphoribosyltransferase
corA_2	Magnesium transport protein CorA
sat/cysC	putative bifunctional SAT/APS kinase
lpxC_2	UDP-3-O-acyl-N-acetylglucosamine deacetylase
pdtaR_2	putative transcriptional regulatory protein pdtaR
allC_2	Allantoate amidohydrolase
araC_3	L-arabonate dehydratase
lnpD	UDP-glucose 4-epimerase
fabI_2	Enoyl-[acyl-carrier-protein] reductase [NADH] FabI
lsrK_2	Autoinducer-2 kinase
uppS	Decaprenyl diphosphate synthase
silP	Silver exporting P-type ATPase
metG_2	Methionine--tRNA ligase
tdh_2	L-threonine 3-dehydrogenase
gyrB_2	DNA gyrase subunit B
bioK	L-Lysine--8-amino-7-oxononanoate transaminase
ophA1	Phthalate dioxygenase reductase
moaA_2	Cyclic pyranopterin monophosphate synthase
echA8	putative enoyl-CoA hydratase echA8
adk_2	Adenylate kinase
oppC_2	Oligopeptide transport system permease protein OppC
pstB_2	Phosphate import ATP-binding protein PstB
gyrB_3	DNA gyrase subunit B
yabJ_2	2-iminobutanoate/2-iminopropanoate deaminase
flhA_2	Flagellar biosynthesis protein FlhA
gsiA_4	Glutathione import ATP-binding protein GsiA
fsr_2	Fosmidomycin resistance protein
ynhG_2	putative L,D-transpeptidase YnhG
iscS_2	IscS-like cysteine desulfurase
coaBC_2	Coenzyme A biosynthesis bifunctional protein CoaBC
rplF_2	50S ribosomal protein L6
isdF	putative heme-iron transport system permease protein IsdF
ppk_2	Polyphosphate kinase
rplC_2	50S ribosomal protein L3
kpsT_1	Polysialic acid transport ATP-binding protein KpsT
rocG	Catabolic NAD-specific glutamate dehydrogenase RocG
bdbD_2	Disulfide bond formation protein D
yxeP	putative hydrolase YxeP
rsfS_2	Ribosomal silencing factor RsfS
iscA_3	Iron-binding protein IscA
tgt_2	Queuine tRNA-ribosyltransferase
tgt_3	Queuine tRNA-ribosyltransferase
pcm_3	Protein-L-isoaspartate O-methyltransferase
rpoH_2	RNA polymerase sigma factor RpoH
yxeN	putative amino-acid permease protein YxeN
mshA	D-inositol 3-phosphate glycosyltransferase
mdh_3	Malate dehydrogenase
metA_2	Homoserine O-succinyltransferase
secA_2	Protein translocase subunit SecA
accB_2	Biotin carboxyl carrier protein of acetyl-CoA carboxylase
oppF_6	Oligopeptide transport ATP-binding protein OppF
apbC_2	Iron-sulfur cluster carrier protein
kpsT_2	Polysialic acid transport ATP-binding protein KpsT
ugpC_2	sn-glycerol-3-phosphate import ATP-binding protein UgpC
miaB_2	tRNA-2-methylthio-N(6)-dimethylallyladenosine synthase
gltX_2	Glutamate--tRNA ligase
aroC_2	Chorismate synthase
fdoG_5	Formate dehydrogenase-O major subunit
hisP_3	Histidine transport ATP-binding protein HisP
selB_2	Selenocysteine-specific elongation factor
ybeZ_2	PhoH-like protein
hisS_2	Histidine--tRNA ligase
maiA	Maleate isomerase
rplX_2	50S ribosomal protein L24
cobL	Precorrin-6Y C(5,15)-methyltransferase [decarboxylating]
thiE_2	Thiamine-phosphate synthase
yojM	Superoxide dismutase-like protein YojM
yhdJ_2	DNA adenine methyltransferase YhdJ
gmr_2	Cyclic di-GMP phosphodiesterase Gmr
rluA_2	Ribosomal large subunit pseudouridine synthase A
prs_2	Ribose-phosphate pyrophosphokinase
mmgB	putative 3-hydroxybutyryl-CoA dehydrogenase
ddpC_2	putative D,D-dipeptide transport system permease protein DdpC
znuB_2	High-affinity zinc uptake system membrane protein ZnuB
fadB_2	Fatty acid oxidation complex subunit alpha
ppdK	Pyruvate, phosphate dikinase
yadH_2	Inner membrane transport permease YadH
pcaH	Protocatechuate 3,4-dioxygenase beta chain
paaA	1,2-phenylacetyl-CoA epoxidase, subunit A
tsf_2	Elongation factor Ts
hspA	Spore protein SP21
flgI_2	Flagellar P-ring protein
cobD_3	Cobalamin biosynthesis protein CobD
dyp2	Multifunctional dye peroxidase DyP2
mraY_2	Phospho-N-acetylmuramoyl-pentapeptide-transferase
pckA_3	Phosphoenolpyruvate carboxykinase [ATP]
nfuA_2	Fe/S biogenesis protein NfuA
cdd_2	Cytidine deaminase
guaA_3	GMP synthase [glutamine-hydrolyzing]
dctM_2	C4-dicarboxylate TRAP transporter large permease protein DctM
lepA_2	Elongation factor 4
aroE_2	Quinate/shikimate dehydrogenase (NAD( ))
surE_2	5'-nucleotidase SurE
fabG_3	3-oxoacyl-[acyl-carrier-protein] reductase FabG
fusA_2	Elongation factor G
fbaB_2	Fructose-bisphosphate aldolase class 1
ugd_2	UDP-glucose 6-dehydrogenase
ugd_3	UDP-glucose 6-dehydrogenase
uvrA_2	UvrABC system protein A
fdoI_2	Formate dehydrogenase, cytochrome b556(fdo) subunit
oppD_5	Oligopeptide transport ATP-binding protein OppD
accD_2	Acetyl-coenzyme A carboxylase carboxyl transferase subunit beta
group_3252	hypothetical protein
trxA_4	Thioredoxin
dctB_1	C4-dicarboxylate transport sensor protein DctB
yciC	Putative metal chaperone YciC
hprK	HPr kinase/phosphorylase
pip	Proline iminopeptidase
rpmA_2	50S ribosomal protein L27
rmlD	dTDP-4-dehydrorhamnose reductase
siaM_3	Sialic acid TRAP transporter large permease protein SiaM
potH_2	Putrescine transport system permease protein PotH
tufA	Elongation factor Tu
ptsO_2	Phosphocarrier protein NPr
mnmG_2	tRNA uridine 5-carboxymethylaminomethyl modification enzyme MnmG
tsf_3	Elongation factor Ts
groS1	10 kDa chaperonin 1
gcvP_3	putative glycine dehydrogenase (decarboxylating)
pgk/tpi	Bifunctional PGK/TIM
rnhB_2	Ribonuclease HII
prmA_2	Ribosomal protein L11 methyltransferase
xerC_5	Tyrosine recombinase XerC
era_2	GTPase Era
atpG_3	ATP synthase gamma chain
gltD_3	Glutamate synthase [NADPH] small chain
ghrB_2	Glyoxylate/hydroxypyruvate reductase B
aspS_2	Aspartate--tRNA(Asp/Asn) ligase
nuoB_2	NADH-quinone oxidoreductase subunit B
cca_2	CCA-adding enzyme
dxs_3	1-deoxy-D-xylulose-5-phosphate synthase
sdgD	Gentisate 1,2-dioxygenase
rbsC_2	Ribose import permease protein RbsC
rpmH	50S ribosomal protein L34
glnE_2	Glutamate-ammonia-ligase adenylyltransferase
potB_2	Spermidine/putrescine transport system permease protein PotB
lepB_2	Signal peptidase I
recA_2	Protein RecA
ribA_2	GTP cyclohydrolase-2
hutH_2	Histidine ammonia-lyase
ghrA_2	Glyoxylate/hydroxypyruvate reductase A
ndhC_2	NAD(P)H-quinone oxidoreductase subunit 3
flhA_3	Flagellar biosynthesis protein FlhA
fabG2_2	putative oxidoreductase
typA_2	GTP-binding protein TypA/BipA
sdhA_2	Succinate dehydrogenase flavoprotein subunit
oprF_2	Outer membrane porin F
ccmE_2	Cytochrome c-type biogenesis protein CcmE
metH_2	Methionine synthase
siaT	Sialic acid TRAP transporter permease protein SiaT
dapD_2	2,3,4,5-tetrahydropyridine-2,6-dicarboxylate N-succinyltransferase
araC_4	L-arabonate dehydratase
pfkB_2	Putative ATP-dependent 6-phosphofructokinase isozyme 2
pglC	Undecaprenyl phosphate N,N'-diacetylbacillosamine 1-phosphate transferase
eno_2	Enolase
glyQ_2	Glycine--tRNA ligase alpha subunit
etfA_4	Electron transfer flavoprotein subunit alpha
puuB_3	Gamma-glutamylputrescine oxidoreductase
def_2	Peptide deformylase
pccR	Propionyl-CoA carboxylase regulator
cobN	Aerobic cobaltochelatase subunit CobN
modA_2	Molybdate-binding periplasmic protein
rbsK_5	Ribokinase
blh	Beta-lactamase hydrolase-like protein
lsrB_2	Autoinducer 2-binding protein LsrB
hisC_2	Histidinol-phosphate aminotransferase
mshD	Mycothiol acetyltransferase
rplD_2	50S ribosomal protein L4
ndk_2	Nucleoside diphosphate kinase
patA_2	Putative N-acetyl-LL-diaminopimelate aminotransferase
ispG_2	4-hydroxy-3-methylbut-2-en-1-yl diphosphate synthase (flavodoxin)
rhtC_3	Threonine efflux protein
ybgC_2	Acyl-CoA thioesterase YbgC
puuE	4-aminobutyrate aminotransferase PuuE
kefB	Glutathione-regulated potassium-efflux system protein KefB
amnD	2-aminomuconate deaminase
parD4	Antitoxin ParD4
thiG_2	Thiazole synthase
xerC_6	Tyrosine recombinase XerC
nuoK_2	NADH-quinone oxidoreductase subunit K
rplK_2	50S ribosomal protein L11
gsiA_5	Glutathione import ATP-binding protein GsiA
livH_2	High-affinity branched-chain amino acid transport system permease protein LivH
lpxD_3	UDP-3-O-acylglucosamine N-acyltransferase
nuoD	NADH-quinone oxidoreductase subunit D
cytR_2	HTH-type transcriptional repressor CytR
pntB_2	NAD(P) transhydrogenase subunit beta
cysA_4	Sulfate/thiosulfate import ATP-binding protein CysA
uctC_3	Acetyl-CoA:oxalate CoA-transferase
ssb2	Single-stranded DNA-binding protein 2
sucC_2	Succinyl-CoA ligase [ADP-forming] subunit beta
pmbA_2	Metalloprotease PmbA
group_3521	hypothetical protein
higB2	Putative toxin HigB2
zntA_2	Lead, cadmium, zinc and mercury-transporting ATPase
allB_2	Allantoinase
ccmF_3	Cytochrome c-type biogenesis protein CcmF
proS_3	Proline--tRNA ligase
phnM	Alpha-D-ribose 1-methylphosphonate 5-triphosphate diphosphatase
regA	Photosynthetic apparatus regulatory protein RegA
yhhQ_2	Inner membrane protein YhhQ
kipA_2	KipI antagonist
xseB_2	Exodeoxyribonuclease 7 small subunit
hpd	4-hydroxyphenylpyruvate dioxygenase
gltT	Proton/sodium-glutamate symport protein
fabH_2	3-oxoacyl-[acyl-carrier-protein] synthase 3
polA_2	DNA polymerase I
trpB_2	Tryptophan synthase beta chain
uxaC_2	Uronate isomerase
flgH_2	Flagellar L-ring protein
ettA_2	Energy-dependent translational throttle protein EttA
aspC_2	Aspartate aminotransferase
rnc_2	Ribonuclease 3
acyII	Penicillin acylase 2
yvaM	AB hydrolase superfamily protein YvaM
hmuV	Hemin import ATP-binding protein HmuV
prfA_3	Peptide chain release factor 1
purM_2	Phosphoribosylformylglycinamidine cyclo-ligase
ksgA	Ribosomal RNA small subunit methyltransferase A
dctB_2	C4-dicarboxylate transport sensor protein DctB
